# Supplementary material for: Lactic Acid Bacteria as In Vivo Protective Strategy Against Dietary Methylmercury Exposure
Source: J Xenobiot. 2026 Jun 8;16(3):107. doi: 10.3390/jox16030107 (PMC13302665; doi:10.3390/jox16030107)
Supplement: Supplementary file 1 [file jox-16-00107-s001.zip]

Archive with 1 entries (1 files):
- jox-4267206-supplementary.pdf
